# Supplementary material for: Single-Cell Transcriptomics of Human Acute Myocardial Infarction Reveals Oxidative Stress-Associated Cardiomyocyte Subpopulations and Candidate Predictive Signatures
Source: Antioxidants (Basel). 2025 Nov 28;14(12):1435. doi: 10.3390/antiox14121435 (PMC12729884; doi:10.3390/antiox14121435)
Supplement: Supplementary file 1 [file antioxidants-14-01435-s001.zip › Supplementary Table.xlsx]

## Sheet: S1 dataset imformation
GEO_Accession	Sequencing_Type	Chemistry	Tissue_Type	Donor_Count	Sample_Count	Initial_Cells	QC_Passed_Cells	Description
GSE161617	single-nucleus	10x_v3	Left ventricle	4	8	38000	29745	Human heart failure snRNA-seq
GSE145154	single-cell	10x_v2	Left ventricle	4	6	42000	32876	Human AMI scRNA-seq
GSE183852	single-nucleus	10x_v3	Left ventricle	4	7	35000	27397	Human heart snRNA-seq
GSE121893	single-cell	10x_v2	Left ventricle	4	4	28000	21918	Human heart scRNA-seq
GSE109040	single-cell	10x_v3	Left ventricle	4	4	48795	38195	Human cardiomyopathy scRNA-seq

## Sheet: S2 clinical imformation
sample	donor_id	sex	tissue	disease	Disease_Status	patient_group	Raw_Cells	After_nFeature_QC	After_Mito_QC	After_Doublet_QC	Final_Disease_Cells	Is_CTRL
CK158	P1	male	heart left ventricle	normal	normal	myogenic	11416	11416	11416	11377	0	TRUE
CK159	P5	male	heart left ventricle	myocardial infarction	AMI	myogenic	9817	9763	9763	9695	9695	FALSE
CK160	P3	male	heart left ventricle	myocardial infarction	AMI	myogenic	9301	9301	9301	9273	9273	FALSE
CK161	P3	male	heart left ventricle	myocardial infarction	AMI	ischemic	581	581	581	577	577	FALSE
CK162	P4	male	heart left ventricle	myocardial infarction	AMI	fibrotic	2619	2619	2619	2541	2541	FALSE
CK163	P2	male	heart left ventricle	myocardial infarction	AMI	myogenic	10910	10910	10910	10859	10859	FALSE
CK164	P3	male	heart left ventricle	myocardial infarction	AMI	myogenic	10795	10795	10795	10747	10747	FALSE
CK165	P2	male	heart left ventricle	myocardial infarction	AMI	ischemic	1897	1897	1897	1857	1857	FALSE
CK356	P6	male	heart left ventricle	myocardial infarction	AMI	myogenic	11250	11250	11250	11248	11248	FALSE
CK357	P7	female	heart left ventricle	normal	normal	myogenic	10682	10682	10682	10632	0	TRUE
CK358	P8	male	heart left ventricle	normal	normal	myogenic	10873	10873	10873	10825	0	TRUE
CK359	P2	male	heart left ventricle	myocardial infarction	AMI	myogenic	10399	10399	10399	10396	10396	FALSE
CK360	P9	female	heart left ventricle	myocardial infarction	AMI	myogenic	14562	14562	14562	14562	14562	FALSE
CK361	P10	male	heart left ventricle	myocardial infarction	AMI	ischemic	6043	6043	6043	5989	5989	FALSE
CK362	P11	female	heart left ventricle	myocardial infarction	AMI	myogenic	6256	6256	6256	6216	6216	FALSE
CK363	P9	female	heart left ventricle	myocardial infarction	AMI	ischemic	3898	3898	3898	3726	3726	FALSE
CK364	P12	male	heart left ventricle	myocardial infarction	AMI	myogenic	6279	6279	6279	6211	6211	FALSE
CK365	P13	male	heart left ventricle	myocardial infarction	AMI	ischemic	3654	3654	3654	3626	3626	FALSE
CK366	P14	male	heart left ventricle	myocardial infarction	AMI	fibrotic	8567	8567	8567	8545	8545	FALSE
CK367	P18	female	heart left ventricle	myocardial infarction	AMI	fibrotic	5306	5306	5306	5237	5237	FALSE
CK368	P19	male	heart left ventricle	myocardial infarction	AMI	fibrotic	6140	6140	6140	6125	6125	FALSE
CK369	P16	male	heart left ventricle	myocardial infarction	AMI	ischemic	1783	1783	1783	1767	1767	FALSE
CK370	P20	male	heart left ventricle	myocardial infarction	AMI	fibrotic	3453	3453	3453	3425	3425	FALSE
CK371	P15	female	heart left ventricle	myocardial infarction	AMI	ischemic	5026	5026	5026	4982	4982	FALSE
CK372	P9	female	heart left ventricle	myocardial infarction	AMI	ischemic	3166	3166	3166	3139	3139	FALSE
CK373	P15	female	heart left ventricle	myocardial infarction	AMI	ischemic	4339	4339	4339	4303	4303	FALSE
CK374	P17	male	heart left ventricle	normal	normal	myogenic	8692	8692	8692	8642	0	TRUE
CK375	P9	female	heart left ventricle	myocardial infarction	AMI	ischemic	2801	2801	2801	2776	2776	FALSE
CK376	P16	male	heart left ventricle	myocardial infarction	AMI	ischemic	1290	1290	1290	1268	1268	FALSE

## Sheet: S3 software imformation
Category	Software_Package	Version	Purpose	Reference
Base R	base	Included in base R	Core R functionality	R Base Package
Base R	datasets	Included in base R	Core R functionality	R Base Package
Base R	graphics	Included in base R	Core R functionality	R Base Package
Base R	grDevices	Included in base R	Core R functionality	R Base Package
Base R	methods	Included in base R	Core R functionality	R Base Package
Base R	stats	Included in base R	Core R functionality	R Base Package
Base R	stats4	Included in base R	Core R functionality	R Base Package
Base R	utils	Included in base R	Core R functionality	R Base Package
Data Manipulation	dplyr	1.1.4	Data manipulation with a consistent set of verbs	https://dplyr.tidyverse.org, https://github.com/tidyverse/dplyr
Functional Enrichment	clusterProfiler	4.16.0	Functional enrichment analysis of gene clusters	https://yulab-smu.top/contribution-knowledge-mining/
Other	AnnotationDbi	1.70.0	Annotation database interface	https://bioconductor.org/packages/AnnotationDbi
Other	Biobase	2.68.0	Base functions for Bioconductor	https://bioconductor.org/packages/Biobase
Other	BiocGenerics	0.54.0	S4 generic functions used in Bioconductor	https://bioconductor.org/packages/BiocGenerics
Other	BiocManager	1.30.26	Access the Bioconductor project package repository	https://bioconductor.github.io/BiocManager/
Other	boot	1.3-31	Bootstrap functions	CRAN/Bioconductor
Other	car	3.1-3	Companion to Applied Regression	https://r-forge.r-project.org/projects/car/, https://CRAN.R-project.org/package=car, https://www.john-fox.ca/Companion/index.html
Other	carData	3.0-5	Package for Other analysis	https://r-forge.r-project.org/projects/car/, https://CRAN.R-project.org/package=carData, https://socialsciences.mcmaster.ca/jfox/Books/Companion/index.html
Other	DescTools	0.99.60	Tools for descriptive statistics	https://andrisignorell.github.io/DescTools/, https://github.com/AndriSignorell/DescTools/
Other	generics	0.1.4	Common S3 generics not provided by base R methods	https://generics.r-lib.org, https://github.com/r-lib/generics
Other	GSVA	2.2.0	Gene Set Variation Analysis	https://github.com/rcastelo/GSVA
Other	IRanges	2.42.0	Foundation of integer range manipulation in Bioconductor	https://bioconductor.org/packages/IRanges
Other	lmtest	0.9-40	Testing linear regression models	CRAN/Bioconductor
Other	locfit	1.5-9.12	Package for Other analysis	CRAN/Bioconductor
Other	Matrix	1.7-3	Sparse and dense matrix classes and methods	https://Matrix.R-forge.R-project.org
Other	moments	0.14.1	Package for Other analysis	https://www.r-project.org, http://www.komsta.net/
Other	org.Hs.eg.db	3.21.0	Genome wide annotation for Human	CRAN/Bioconductor
Other	rcompanion	2.5.0	Support functions for basic statistics	https://CRAN.R-project.org/package=rcompanion
Other	ReactomePA	1.52.0	Package for Other analysis	https://yulab-smu.top/contribution-knowledge-mining/
Other	S4Vectors	0.46.0	Foundation of vector-like and list-like containers in Bioconductor	https://bioconductor.org/packages/S4Vectors
Other	sp	2.2-0	Package for Other analysis	https://github.com/edzer/sp/ https://edzer.github.io/sp/
Other	zoo	1.8-14	Package for Other analysis	https://zoo.R-Forge.R-project.org/
Programming Language	R	4.3.0	Statistical computing and graphics	R Core Team (2023). R: A language and environment for statistical computing. R Foundation for Statistical Computing, Vienna, Austria. https://www.R-project.org/.
Single-cell Analysis	Seurat	5.3.0	Single-cell RNA-seq data analysis, clustering, and visualization	https://satijalab.org/seurat, https://github.com/satijalab/seurat
Single-cell Analysis	SeuratObject	5.2.0	Data structures for single-cell data	https://satijalab.github.io/seurat-object/, https://github.com/satijalab/seurat-object
Statistical Analysis	edgeR	4.6.3	Differential expression analysis of digital gene expression data	https://bioinf.wehi.edu.au/edgeR/, https://bioconductor.org/packages/edgeR
Statistical Analysis	limma	3.64.3	Linear models for microarray and RNA-seq data	https://bioinf.wehi.edu.au/limma/
Statistical Analysis	rstatix	0.7.2	Pipe-friendly framework for basic statistical tests	https://rpkgs.datanovia.com/rstatix/
Visualization	ggplot2	4.0.0	Create elegant data visualizations using the grammar of graphics	https://ggplot2.tidyverse.org, https://github.com/tidyverse/ggplot2

## Sheet: S4  gene comparison
	p_val	avg_log2FC	pct.1	pct.2	p_val_adj	difference	label
PDK4	0	1.12181	0.973	0.767	0	0.206	PDK4
LINC02388	0	0.931594	0.475	0.173	0	0.302	LINC02388
TXNIP	0	0.917068	0.928	0.542	0	0.386	TXNIP
LMOD2	0	0.860462	0.897	0.483	0	0.414	LMOD2
SLC25A4	0	0.684891	0.946	0.429	0	0.517	SLC25A4
TCAP	0	0.672888	0.925	0.477	0	0.448	TCAP
LOC100506869	0	0.67113	0.375	0.108	0	0.267	LOC100506869
TTTY14	0	0.641655	0.846	0.353	0	0.493	TTTY14
TTN-AS1	0	0.628863	0.979	0.697	0	0.282	TTN-AS1
LOC101927055	0	0.628863	0.979	0.697	0	0.282	LOC101927055
ACTC1	0	0.619405	0.875	0.536	0	0.339	ACTC1
LPL	0	0.608421	0.939	0.591	0	0.348	LPL
TTTY10	0	0.60187	0.712	0.213	0	0.499	TTTY10
ANKRD1	0	0.600468	0.949	0.655	0	0.294	ANKRD1
CKMT2	0	0.586137	0.983	0.601	0	0.382	CKMT2
UTY	0	0.569075	0.823	0.289	0	0.534	UTY
RRAD	0	0.562932	0.771	0.38	0	0.391	RRAD
GADD45G	0	0.554031	0.553	0.125	0	0.428	GADD45G
PLN	0	0.551165	0.93	0.488	0	0.442	PLN
MYL12A	0	0.541251	0.823	0.369	0	0.454	MYL12A
EIF1B	0	0.527318	0.719	0.225	0	0.494	EIF1B
LINC02822	0	0.524101	0.298	0.06	0	0.238	LINC02822
BTG2	0	0.500945	0.576	0.154	0	0.422	BTG2
MALAT1	0	0.493991	1	1	0	0	MALAT1
USP9Y	0	0.490851	0.756	0.247	0	0.509	USP9Y
TTTY15	0	0.490851	0.756	0.247	0	0.509	TTTY15
PPP1R3C	0	0.485727	0.625	0.199	0	0.426	PPP1R3C
ETFDH	0	0.478022	0.928	0.427	0	0.501	ETFDH
VLDLR-AS1	0	0.478	0.933	0.5	0	0.433	VLDLR-AS1
FRMD5	0	0.470138	0.696	0.236	0	0.46	FRMD5
KLHL31	0	0.449282	0.926	0.47	0	0.456	KLHL31
PDLIM3	0	0.442758	0.918	0.497	0	0.421	PDLIM3
MRPS25	0	0.44097	0.802	0.252	0	0.55	MRPS25
CEBPD	0	0.438976	0.638	0.196	0	0.442	CEBPD
TRIM63	0	0.424934	0.915	0.423	0	0.492	TRIM63
HADHB	0	0.423755	0.952	0.502	0	0.45	HADHB
ITPRIP	0	0.417858	0.723	0.234	0	0.489	ITPRIP
RETREG1	0	0.417798	0.952	0.605	0	0.347	RETREG1
FABP3	0	0.416563	0.848	0.329	0	0.519	FABP3
MYOZ2	0	0.41449	0.985	0.769	0	0.216	MYOZ2
DCP1B	0	0.409332	0.863	0.421	0	0.442	DCP1B
ZNF106	0	0.409016	0.952	0.557	0	0.395	ZNF106
JUN	0	0.407664	0.589	0.141	0	0.448	JUN
MPC1	0	0.402977	0.84	0.336	0	0.504	MPC1
GJD2-DT	0	0.402862	0.588	0.18	0	0.408	GJD2-DT
NR4A3	0	0.400566	0.454	0.165	0	0.289	NR4A3
PIK3R1	0	0.398037	0.898	0.552	0	0.346	PIK3R1
RASD1	0	0.386702	0.272	0.028	0	0.244	RASD1
MIR133A1HG	0	0.382489	0.806	0.408	0	0.398	MIR133A1HG
LRRTM3	0	0.380409	0.928	0.531	0	0.397	LRRTM3
CSDC2	0	0.377424	0.847	0.404	0	0.443	CSDC2
HIF3A	0	0.375694	0.881	0.55	0	0.331	HIF3A
GOT1	0	0.3737	0.904	0.414	0	0.49	GOT1
PALMD	0	0.367454	0.952	0.567	0	0.385	PALMD
FMO5	0	0.364779	0.377	0.082	0	0.295	FMO5
PLIN5	0	0.364539	0.905	0.501	0	0.404	PLIN5
LINC-PINT	0	0.363931	0.629	0.172	0	0.457	LINC-PINT
ANKRD2	0	0.363279	0.474	0.136	0	0.338	ANKRD2
DAPK2	0	0.362798	0.944	0.627	0	0.317	DAPK2
NR4A1	0	0.362313	0.596	0.251	0	0.345	NR4A1
CHPT1	0	0.362147	0.97	0.65	0	0.32	CHPT1
B4GALT1	0	0.360475	0.812	0.341	0	0.471	B4GALT1
SLC19A2	0	0.360178	0.652	0.204	0	0.448	SLC19A2
CKM	0	0.356294	0.828	0.356	0	0.472	CKM
CFAP61	0	0.352122	0.798	0.371	0	0.427	CFAP61
HSPB8	0	0.351598	0.786	0.286	0	0.5	HSPB8
CHST9	0	0.350355	0.406	0.103	0	0.303	CHST9
C6	0	0.342916	0.648	0.222	0	0.426	C6
NPPA	0	0.340846	0.153	0.028	0	0.125	NPPA
MPP3	0	0.337888	0.977	0.653	0	0.324	MPP3
ACSS3	0	0.335913	0.929	0.563	0	0.366	ACSS3
TMEM161B-DT	0	0.335627	0.935	0.513	0	0.422	TMEM161B-DT
MDH1	0	0.333026	0.889	0.393	0	0.496	MDH1
DISC1	0	0.331151	0.901	0.525	0	0.376	DISC1
LINC00472	0	0.32767	0.947	0.526	0	0.421	LINC00472
PDZD2	2.91E-145	0.327191	0.982	0.78	6.10E-141	0.202	PDZD2
PCDH9-AS2	0	0.325453	0.628	0.216	0	0.412	PCDH9-AS2
PPARGC1A	0	0.325207	0.964	0.596	0	0.368	PPARGC1A
HMGN3	0	0.322664	0.848	0.372	0	0.476	HMGN3
SLC44A5	0	0.322054	0.418	0.135	0	0.283	SLC44A5
LOC105378663	0	0.32128	0.68	0.257	0	0.423	LOC105378663
EDNRA	0	0.32045	0.509	0.183	0	0.326	EDNRA
GABARAPL1	0	0.318949	0.807	0.336	0	0.471	GABARAPL1
DECR1	0	0.316434	0.908	0.467	0	0.441	DECR1
LINC01128	0	0.311959	0.72	0.221	0	0.499	LINC01128
CRYAB	0	0.30428	0.911	0.449	0	0.462	CRYAB
FNIP2	0	0.304242	0.961	0.61	0	0.351	FNIP2
MYH7	1.51E-280	0.30345	0.954	0.772	3.16E-276	0.182	MYH7
CSRP3	0	0.301825	0.832	0.449	0	0.383	CSRP3
CBR4	0	0.298177	0.929	0.525	0	0.404	CBR4
DYNC1I1	0	0.29706	0.945	0.559	0	0.386	DYNC1I1
SGCG	0	0.296264	0.932	0.592	0	0.34	SGCG
CHCHD10	0	0.2946	0.775	0.281	0	0.494	CHCHD10
SLC7A8	0	0.294397	0.439	0.101	0	0.338	SLC7A8
DUSP1	0	0.292241	0.573	0.135	0	0.438	DUSP1
LOC124904535	0	0.291467	0.626	0.192	0	0.434	LOC124904535
CAST	0	0.291034	0.97	0.611	0	0.359	CAST
C12orf40	0	0.290701	0.433	0.12	0	0.313	C12orf40
SGCD	5.67E-258	0.290653	0.978	0.879	1.19E-253	0.099	SGCD
CKMT2-AS1	0	0.289671	0.756	0.27	0	0.486	CKMT2-AS1
HOGA1	0	0.289029	0.474	0.13	0	0.344	HOGA1
HRAT17	0	0.282028	0.875	0.463	0	0.412	HRAT17
ATP1B1	0	0.28193	0.928	0.491	0	0.437	ATP1B1
EXOG	0	0.281097	0.785	0.318	0	0.467	EXOG
MT1X	0	0.27595	0.319	0.051	0	0.268	MT1X
LDHB	0	0.275509	0.787	0.312	0	0.475	LDHB
NEXN	0	0.275283	0.999	0.928	0	0.071	NEXN
SLC8A1-AS1	0	0.274014	0.913	0.541	0	0.372	SLC8A1-AS1
MTFR1	0	0.272993	0.882	0.422	0	0.46	MTFR1
SESN1	0	0.272942	0.96	0.588	0	0.372	SESN1
UQCRC2	0	0.272513	0.846	0.333	0	0.513	UQCRC2
LRRC2	0	0.268104	0.959	0.608	0	0.351	LRRC2
IP6K3	0	0.264567	0.52	0.111	0	0.409	IP6K3
ZNF189	0	0.264553	0.602	0.211	0	0.391	ZNF189
CFLAR-AS1	0	0.260806	0.709	0.258	0	0.451	CFLAR-AS1
TUBE1	0	0.260086	0.688	0.243	0	0.445	TUBE1
PARVA	0	0.259381	0.882	0.43	0	0.452	PARVA
KCNQ1OT1	0	0.257958	0.807	0.372	0	0.435	KCNQ1OT1
RNF207	0	0.257575	0.822	0.364	0	0.458	RNF207
MYBPC3	4.82E-288	0.256516	0.998	0.902	1.01E-283	0.096	MYBPC3
TIPARP	0	0.252195	0.506	0.125	0	0.381	TIPARP
FBXO38-DT	0	0.251735	0.711	0.294	0	0.417	FBXO38-DT
LOC124901185	0	0.251735	0.711	0.294	0	0.417	LOC124901185
AMMECR1	0	0.251171	0.659	0.234	0	0.425	AMMECR1
MERTK	1.71E-156	-0.250015	0.344	0.165	3.59E-152	0.179	MERTK
RBM5	9.77E-244	-0.250023	0.639	0.3	2.05E-239	0.339	RBM5
TRAPPC9	9.79E-22	-0.250224	0.885	0.567	2.05E-17	0.318	TRAPPC9
MGAT4C	5.27E-56	-0.250369	0.716	0.456	1.10E-51	0.26	MGAT4C
SPEG	6.53E-192	-0.250554	0.614	0.303	1.37E-187	0.311	SPEG
C6orf62	2.40E-274	-0.250745	0.474	0.205	5.03E-270	0.269	C6orf62
ZNF586	6.94E-96	-0.251282	0.826	0.47	1.45E-91	0.356	ZNF586
ATG10	3.15E-127	-0.252009	0.676	0.361	6.61E-123	0.315	ATG10
RPL28	1.46E-76	-0.252373	0.217	0.117	3.05E-72	0.1	RPL28
FARP1	2.65E-54	-0.252558	0.214	0.126	5.56E-50	0.088	FARP1
MYL7	8.58E-117	-0.252732	0.206	0.099	1.80E-112	0.107	MYL7
GOLGA8A	1.17E-297	-0.252911	0.531	0.23	2.44E-293	0.301	GOLGA8A
PCNT	1.40E-112	-0.252979	0.813	0.478	2.92E-108	0.335	PCNT
MAP4	2.22E-28	-0.253028	0.997	0.873	4.66E-24	0.124	MAP4
RAPGEF5	6.75E-07	-0.253474	0.04	0.05	0.0141453	-0.01	RAPGEF5
TNFRSF19	2.83E-34	-0.253564	0.736	0.472	5.92E-30	0.264	TNFRSF19
PHTF2	6.09E-103	-0.253659	0.652	0.357	1.28E-98	0.295	PHTF2
OSBPL10	4.31E-07	-0.254347	0.122	0.095	0.0090305	0.027	OSBPL10
THSD4	1.57E-48	-0.255049	0.993	0.873	3.29E-44	0.12	THSD4
PSAP	8.90E-254	-0.255199	0.484	0.214	1.86E-249	0.27	PSAP
PLEC	2.34E-218	-0.255789	0.558	0.265	4.91E-214	0.293	PLEC
ADGRL2	2.92E-08	-0.256281	0.958	0.745	0.000610744	0.213	ADGRL2
ANXA2	8.48E-65	-0.256327	0.264	0.156	1.78E-60	0.108	ANXA2
STIM1	4.32E-146	-0.256986	0.525	0.276	9.04E-142	0.249	STIM1
COL21A1	5.68E-74	-0.257542	0.575	0.339	1.19E-69	0.236	COL21A1
KDM2A	2.00E-42	-0.258173	0.899	0.554	4.20E-38	0.345	KDM2A
COL18A1	6.88E-154	-0.258719	0.318	0.151	1.44E-149	0.167	COL18A1
ZNRF1	1.89E-107	-0.259211	0.777	0.438	3.97E-103	0.339	ZNRF1
UBE2K	1.58E-56	-0.259586	0.876	0.527	3.32E-52	0.349	UBE2K
MAST4	4.84E-91	-0.259873	0.998	0.922	1.01E-86	0.076	MAST4
DOCK4	1.54E-06	-0.259974	0.903	0.627	0.0322426	0.276	DOCK4
CERS4	1.34E-122	-0.260002	0.523	0.279	2.81E-118	0.244	CERS4
CBFA2T2	6.28E-88	-0.260429	0.776	0.44	1.32E-83	0.336	CBFA2T2
GIPC1	6.78E-107	-0.261271	0.326	0.171	1.42E-102	0.155	GIPC1
RAPGEF1	5.43E-154	-0.262026	0.607	0.313	1.14E-149	0.294	RAPGEF1
RAP1GAP2	1.34E-57	-0.262103	0.794	0.481	2.81E-53	0.313	RAP1GAP2
CCAR1	1.34E-201	-0.262245	0.714	0.353	2.81E-197	0.361	CCAR1
SSH1	3.30E-178	-0.262437	0.697	0.349	6.91E-174	0.348	SSH1
FGF12	5.39E-33	-0.262676	0.992	0.92	1.13E-28	0.072	FGF12
ARMH3	2.48E-11	-0.263142	0.907	0.6	5.20E-07	0.307	ARMH3
NFIA	8.61E-39	-0.263412	0.983	0.827	1.80E-34	0.156	NFIA
CCBE1	4.98E-27	-0.263876	0.2	0.136	1.04E-22	0.064	CCBE1
ST3GAL2	6.94E-155	-0.264236	0.372	0.183	1.45E-150	0.189	ST3GAL2
WDFY2	1.29E-107	-0.264403	0.446	0.242	2.70E-103	0.204	WDFY2
RPS19	2.36E-72	-0.266229	0.239	0.133	4.94E-68	0.106	RPS19
SMARCC1	5.41E-158	-0.266279	0.689	0.353	1.13E-153	0.336	SMARCC1
TBC1D22A	1.48E-141	-0.26648	0.698	0.368	3.11E-137	0.33	TBC1D22A
CD63	1.96E-160	-0.26659	0.383	0.186	4.10E-156	0.197	CD63
HNRNPH1	8.51E-230	-0.266781	0.692	0.333	1.78E-225	0.359	HNRNPH1
TNNC1	1.28E-144	-0.266879	0.756	0.413	2.68E-140	0.343	TNNC1
DGKH	6.74E-157	-0.26688	0.531	0.271	1.41E-152	0.26	DGKH
HMBOX1	5.26E-26	-0.267177	0.86	0.529	1.10E-21	0.331	HMBOX1
FAM20C	9.95E-94	-0.267734	0.189	0.094	2.08E-89	0.095	FAM20C
SLC4A3	5.93E-116	-0.269128	0.859	0.485	1.24E-111	0.374	SLC4A3
PPFIBP1	9.91E-47	-0.269487	0.984	0.831	2.07E-42	0.153	PPFIBP1
ARID1A	4.63E-114	-0.269781	0.74	0.403	9.70E-110	0.337	ARID1A
DNAJC5	1.79E-214	-0.270242	0.485	0.228	3.74E-210	0.257	DNAJC5
TUSC3	5.44E-85	-0.270291	0.576	0.325	1.14E-80	0.251	TUSC3
NFIB	4.64E-26	-0.27066	0.979	0.762	9.72E-22	0.217	NFIB
WNK1	3.59E-08	-0.271535	0.979	0.743	0.000752742	0.236	WNK1
EOLA2-DT	2.80E-222	-0.271699	0.498	0.231	5.87E-218	0.267	EOLA2-DT
JMJD1C	4.79E-37	-0.271721	0.986	0.804	1.00E-32	0.182	JMJD1C
STK10	7.22E-75	-0.27186	0.209	0.113	1.51E-70	0.096	STK10
NSD1	1.59E-32	-0.272095	0.892	0.56	3.32E-28	0.332	NSD1
RPS28	1.23E-129	-0.272244	0.33	0.165	2.58E-125	0.165	RPS28
KLC1	8.95E-172	-0.272451	0.808	0.423	1.87E-167	0.385	KLC1
RHOA	2.22E-231	-0.272632	0.481	0.22	4.64E-227	0.261	RHOA
TRANK1	1.65E-72	-0.272923	0.262	0.148	3.45E-68	0.114	TRANK1
TAF1	8.56E-198	-0.273086	0.608	0.297	1.79E-193	0.311	TAF1
ASPH	2.35E-23	-0.273183	0.886	0.574	4.91E-19	0.312	ASPH
ADCY9	6.58E-102	-0.27319	0.815	0.464	1.38E-97	0.351	ADCY9
FNBP1	3.56E-195	-0.274786	0.538	0.26	7.46E-191	0.278	FNBP1
WWTR1	6.27E-85	-0.274847	0.73	0.42	1.31E-80	0.31	WWTR1
RPL34	4.17E-74	-0.275897	0.237	0.131	8.74E-70	0.106	RPL34
ARFGAP2	9.27E-196	-0.275913	0.367	0.166	1.94E-191	0.201	ARFGAP2
SOGA1	1.57E-169	-0.276131	0.537	0.269	3.28E-165	0.268	SOGA1
CRISPLD2	1.32E-18	-0.276208	0.099	0.066	2.75E-14	0.033	CRISPLD2
PTPN12	8.87E-213	-0.27621	0.533	0.252	1.86E-208	0.281	PTPN12
ABL2	9.39E-192	-0.276398	0.583	0.286	1.97E-187	0.297	ABL2
CARMIL1	3.20E-50	-0.27651	0.497	0.325	6.70E-46	0.172	CARMIL1
FCGRT	2.58E-13	-0.276564	0.101	0.071	5.41E-09	0.03	FCGRT
RBMS2	2.16E-99	-0.277469	0.336	0.181	4.53E-95	0.155	RBMS2
CENATAC	4.21E-158	-0.277564	0.475	0.237	8.81E-154	0.238	CENATAC
MACF1	2.96E-46	-0.277996	0.992	0.846	6.20E-42	0.146	MACF1
SLC44A2	1.17E-94	-0.278446	0.321	0.173	2.45E-90	0.148	SLC44A2
MIR1-1HG	1.06E-287	-0.280365	0.77	0.396	2.22E-283	0.374	MIR1-1HG
DIP2B	9.30E-25	-0.280541	0.887	0.562	1.95E-20	0.325	DIP2B
LAMB2	1.11E-146	-0.281138	0.284	0.133	2.33E-142	0.151	LAMB2
NRG2	7.30E-96	-0.281222	0.659	0.367	1.53E-91	0.292	NRG2
LINC02798	9.36E-28	-0.281823	0.136	0.088	1.96E-23	0.048	LINC02798
ATXN1	8.56E-16	-0.281964	0.954	0.721	1.79E-11	0.233	ATXN1
SEC14L1	1.33E-80	-0.282713	0.197	0.102	2.79E-76	0.095	SEC14L1
PUM1	1.28E-66	-0.283552	0.851	0.492	2.68E-62	0.359	PUM1
MCRIP1	1.20E-96	-0.283554	0.196	0.097	2.51E-92	0.099	MCRIP1
LGALS1	4.78E-36	-0.283745	0.197	0.124	1.00E-31	0.073	LGALS1
GAB2	1.17E-111	-0.283921	0.573	0.315	2.45E-107	0.258	GAB2
RPL41	2.87E-203	-0.284326	0.53	0.252	6.01E-199	0.278	RPL41
GRIK2	1.11E-32	-0.284544	0.452	0.309	2.33E-28	0.143	GRIK2
MYOF	1.04E-114	-0.285239	0.688	0.38	2.18E-110	0.308	MYOF
DAB2IP	3.63E-74	-0.285281	0.718	0.416	7.60E-70	0.302	DAB2IP
RNF216	3.53E-155	-0.285734	0.771	0.409	7.40E-151	0.362	RNF216
HLA-A	5.98E-21	-0.28655	0.165	0.112	1.25E-16	0.053	HLA-A
SLIT2	2.97E-16	-0.286722	0.123	0.086	6.23E-12	0.037	SLIT2
ZFX	1.67E-131	-0.286938	0.598	0.312	3.49E-127	0.286	ZFX
MDM4	1.07E-162	-0.287711	0.765	0.397	2.23E-158	0.368	MDM4
PTMA	1.48E-128	-0.287715	0.379	0.195	3.11E-124	0.184	PTMA
MYO1E	2.03E-146	-0.287733	0.467	0.241	4.25E-142	0.226	MYO1E
ACTB	1.63E-78	-0.288107	0.895	0.565	3.41E-74	0.33	ACTB
DPY19L4	2.49E-219	-0.288737	0.598	0.285	5.21E-215	0.313	DPY19L4
WBP1L	7.16E-165	-0.289465	0.468	0.231	1.50E-160	0.237	WBP1L
CYP17A1-AS1	7.16E-165	-0.289465	0.468	0.231	1.50E-160	0.237	CYP17A1-AS1
PHLDB1	6.57E-111	-0.289682	0.415	0.225	1.37E-106	0.19	PHLDB1
MXRA7	5.86E-164	-0.290086	0.63	0.324	1.23E-159	0.306	MXRA7
BMPR1B	5.79E-81	-0.291068	0.314	0.178	1.21E-76	0.136	BMPR1B
LINC02552	6.82E-23	-0.291521	0.352	0.247	1.43E-18	0.105	LINC02552
NUMB	5.64E-153	-0.29328	0.723	0.378	1.18E-148	0.345	NUMB
RNF115	1.60E-21	-0.293455	0.905	0.593	3.34E-17	0.312	RNF115
NXN	4.71E-153	-0.293549	0.386	0.193	9.86E-149	0.193	NXN
CTNND1	8.76E-95	-0.294107	0.826	0.467	1.84E-90	0.359	CTNND1
RPS18	8.85E-74	-0.294585	0.257	0.143	1.85E-69	0.114	RPS18
NFIC	2.77E-50	-0.294633	0.911	0.583	5.81E-46	0.328	NFIC
TBCD	1.86E-149	-0.29522	0.431	0.215	3.91E-145	0.216	TBCD
SH3PXD2B	9.58E-13	-0.295339	0.109	0.078	2.01E-08	0.031	SH3PXD2B
MTSS1	3.34E-43	-0.297153	0.823	0.51	7.00E-39	0.313	MTSS1
PRRC2C	2.69E-129	-0.297327	0.8	0.431	5.63E-125	0.369	PRRC2C
RABGEF1	3.73E-106	-0.297361	0.758	0.42	7.80E-102	0.338	RABGEF1
STARD9	2.10E-89	-0.297522	0.359	0.199	4.40E-85	0.16	STARD9
PRDM16	5.75E-19	-0.297893	0.9	0.572	1.20E-14	0.328	PRDM16
RPL13A	1.47E-97	-0.298098	0.292	0.154	3.07E-93	0.138	RPL13A
AMOTL1	1.12E-46	-0.298117	0.384	0.236	2.35E-42	0.148	AMOTL1
PYGB	2.84E-61	-0.29837	0.75	0.446	5.96E-57	0.304	PYGB
PREX2	1.11E-08	-0.299871	0.049	0.061	0.000233419	-0.012	PREX2
PLEKHA5	9.64E-124	-0.29992	0.989	0.896	2.02E-119	0.093	PLEKHA5
PVT1	1.70E-16	-0.300172	0.106	0.073	3.57E-12	0.033	PVT1
SLC39A11	1.68E-133	-0.300253	0.468	0.243	3.52E-129	0.225	SLC39A11
S100A6	1.76E-30	-0.300772	0.222	0.144	3.69E-26	0.078	S100A6
TNS3	1.53E-145	-0.303717	0.648	0.337	3.19E-141	0.311	TNS3
SIPA1L1	1.82E-67	-0.303953	0.338	0.197	3.82E-63	0.141	SIPA1L1
AP2A2	5.13E-189	-0.304156	0.424	0.199	1.07E-184	0.225	AP2A2
ABCA10	3.65E-55	-0.3043	0.193	0.111	7.65E-51	0.082	ABCA10
SOX5	4.45E-29	-0.305378	0.259	0.177	9.31E-25	0.082	SOX5
LHFPL6	2.56E-32	-0.305497	0.955	0.75	5.36E-28	0.205	LHFPL6
LAMA4	2.24E-18	-0.306387	0.809	0.524	4.69E-14	0.285	LAMA4
FBXL20	3.51E-11	-0.306557	0.899	0.579	7.36E-07	0.32	FBXL20
EHBP1L1	1.65E-109	-0.306813	0.301	0.157	3.46E-105	0.144	EHBP1L1
EEF1A1	1.05E-67	-0.306941	0.249	0.141	2.21E-63	0.108	EEF1A1
STX8	2.80E-146	-0.30722	0.684	0.359	5.87E-142	0.325	STX8
TANC2	1.21E-38	-0.307934	0.281	0.179	2.54E-34	0.102	TANC2
AMBRA1	3.89E-130	-0.308546	0.728	0.384	8.14E-126	0.344	AMBRA1
FOXP1	1.10E-47	-0.308574	0.966	0.788	2.31E-43	0.178	FOXP1
UBE2R2	8.05E-21	-0.309544	0.912	0.588	1.69E-16	0.324	UBE2R2
LRP1	1.71E-76	-0.309954	0.287	0.163	3.59E-72	0.124	LRP1
ARHGEF3	8.41E-113	-0.310093	0.544	0.294	1.76E-108	0.25	ARHGEF3
ZC3H13	4.04E-246	-0.310399	0.571	0.262	8.46E-242	0.309	ZC3H13
GOLGA8B	2.30E-214	-0.310475	0.567	0.273	4.81E-210	0.294	GOLGA8B
CNKSR3	1.20E-90	-0.311209	0.717	0.404	2.52E-86	0.313	CNKSR3
EBF2	1.97E-10	-0.31286	0.054	0.068	4.13E-06	-0.014	EBF2
PIP5K1A	5.47E-87	-0.313008	0.834	0.477	1.15E-82	0.357	PIP5K1A
CELF1	7.43E-76	-0.313509	0.821	0.47	1.56E-71	0.351	CELF1
SNX29	8.97E-118	-0.314009	0.709	0.379	1.88E-113	0.33	SNX29
ANKRD11	1.23E-24	-0.315132	0.918	0.588	2.57E-20	0.33	ANKRD11
CMIP	1.66E-62	-0.315812	0.253	0.146	3.47E-58	0.107	CMIP
VAT1L	7.59E-17	-0.315854	0.265	0.188	1.59E-12	0.077	VAT1L
COL5A1	2.18E-21	-0.316542	0.034	0.055	4.57E-17	-0.021	COL5A1
RNF213	1.26E-221	-0.316737	0.622	0.295	2.65E-217	0.327	RNF213
CENPP	7.88E-130	-0.317023	0.404	0.211	1.65E-125	0.193	CENPP
ATP8B1	5.66E-106	-0.317144	0.516	0.283	1.18E-101	0.233	ATP8B1
SLIT3	8.59E-39	-0.317266	0.313	0.202	1.80E-34	0.111	SLIT3
MYO18A	1.10E-134	-0.318283	0.813	0.445	2.29E-130	0.368	MYO18A
EPHA4	5.22E-64	-0.318534	0.457	0.275	1.09E-59	0.182	EPHA4
TAOK1	7.85E-46	-0.318827	0.853	0.51	1.64E-41	0.343	TAOK1
PDGFRA	4.17E-11	-0.319699	0.047	0.061	8.73E-07	-0.014	PDGFRA
GARNL3	1.54E-11	-0.320202	0.85	0.544	3.23E-07	0.306	GARNL3
PBX1	8.33E-33	-0.32176	0.952	0.749	1.74E-28	0.203	PBX1
PTPRD	7.87E-45	-0.32285	0.438	0.275	1.65E-40	0.163	PTPRD
KIF1C	1.96E-299	-0.323196	0.559	0.243	4.11E-295	0.316	KIF1C
ROR1	2.17E-22	-0.32344	0.992	0.822	4.54E-18	0.17	ROR1
BMPR2	1.07E-08	-0.324034	0.915	0.603	0.000223914	0.312	BMPR2
LAMB1	1.02E-164	-0.324087	0.348	0.164	2.13E-160	0.184	LAMB1
KLF7	1.75E-63	-0.324838	0.639	0.38	3.66E-59	0.259	KLF7
PIK3R3	6.56E-98	-0.325983	0.685	0.385	1.37E-93	0.3	PIK3R3
CTSB	7.67E-214	-0.326058	0.42	0.19	1.61E-209	0.23	CTSB
SPTBN1	2.26E-65	-0.326512	0.982	0.804	4.73E-61	0.178	SPTBN1
CST3	1.77E-86	-0.326646	0.346	0.191	3.71E-82	0.155	CST3
EIF4G3	5.24E-10	-0.327826	0.908	0.601	1.10E-05	0.307	EIF4G3
NRP1	8.67E-08	-0.327904	0.904	0.672	0.00181562	0.232	NRP1
CALD1	1.99E-33	-0.328244	0.989	0.861	4.17E-29	0.128	CALD1
WASF2	1.29E-159	-0.328839	0.691	0.356	2.71E-155	0.335	WASF2
WDFY3	1.27E-16	-0.329731	0.845	0.527	2.66E-12	0.318	WDFY3
RNF145	1.04E-138	-0.330016	0.66	0.346	2.17E-134	0.314	RNF145
R3HDM2	1.36E-10	-0.331531	0.962	0.713	2.84E-06	0.249	R3HDM2
CLIC4	3.30E-36	-0.332247	0.881	0.559	6.91E-32	0.322	CLIC4
ABR	2.66E-41	-0.332266	0.816	0.492	5.56E-37	0.324	ABR
CHRM2	7.24E-16	-0.333217	0.936	0.769	1.52E-11	0.167	CHRM2
CCNL2	1.62E-221	-0.333409	0.522	0.243	3.40E-217	0.279	CCNL2
FMN1	9.32E-57	-0.333538	0.267	0.16	1.95E-52	0.107	FMN1
CD163	9.83E-07	-0.333793	0.059	0.069	0.0205767	-0.01	CD163
RPL37A	1.10E-88	-0.334307	0.353	0.194	2.31E-84	0.159	RPL37A
DIAPH2	4.71E-15	-0.334421	0.866	0.568	9.87E-11	0.298	DIAPH2
UBR4	4.42E-104	-0.335613	0.747	0.413	9.25E-100	0.334	UBR4
MPPED2	4.07E-37	-0.336066	0.434	0.273	8.52E-33	0.161	MPPED2
MAN2C1	4.49E-192	-0.336563	0.35	0.157	9.40E-188	0.193	MAN2C1
CALCRL	2.04E-07	-0.337177	0.062	0.073	0.00428246	-0.011	CALCRL
SPIDR	9.19E-60	-0.337514	0.749	0.444	1.93E-55	0.305	SPIDR
FER	6.28E-31	-0.337776	0.775	0.473	1.32E-26	0.302	FER
ADAM19	2.00E-34	-0.338121	0.435	0.291	4.19E-30	0.144	ADAM19
TSPAN9	2.14E-09	-0.338384	0.882	0.571	4.48E-05	0.311	TSPAN9
DYNC1H1	1.51E-132	-0.339145	0.768	0.41	3.17E-128	0.358	DYNC1H1
SH3GL2	2.62E-12	-0.339487	0.275	0.199	5.49E-08	0.076	SH3GL2
CFD	1.69E-33	-0.340356	0.26	0.168	3.53E-29	0.092	CFD
MYO9B	5.06E-145	-0.343301	0.632	0.329	1.06E-140	0.303	MYO9B
PTP4A3	2.57E-87	-0.343559	0.613	0.345	5.38E-83	0.268	PTP4A3
MYL9	8.48E-129	-0.343801	0.788	0.44	1.78E-124	0.348	MYL9
ABCC3	1.64E-07	-0.344035	0.083	0.064	0.00342921	0.019	ABCC3
CGNL1	6.89E-08	-0.344367	0.213	0.161	0.0014419	0.052	CGNL1
CREB5	1.49E-41	-0.346219	0.652	0.407	3.12E-37	0.245	CREB5
ASAP1	7.08E-26	-0.346745	0.964	0.734	1.48E-21	0.23	ASAP1
SNRNP70	7.52E-97	-0.34752	0.795	0.443	1.57E-92	0.352	SNRNP70
PLEKHG1	7.22E-07	-0.347965	0.078	0.087	0.0151296	-0.009	PLEKHG1
VMP1	7.68E-69	-0.348215	0.869	0.524	1.61E-64	0.345	VMP1
SEPTIN9	3.47E-93	-0.348564	0.308	0.166	7.27E-89	0.142	SEPTIN9
TNRC18	9.07E-167	-0.348768	0.601	0.302	1.90E-162	0.299	TNRC18
ATG7	1.40E-67	-0.350162	0.727	0.414	2.93E-63	0.313	ATG7
PTPRJ	7.39E-97	-0.350557	0.469	0.26	1.55E-92	0.209	PTPRJ
MAN1A1	7.90E-59	-0.351372	0.449	0.271	1.65E-54	0.178	MAN1A1
LIMS2	4.64E-77	-0.352304	0.679	0.378	9.73E-73	0.301	LIMS2
COBLL1	1.68E-53	-0.354375	0.552	0.33	3.52E-49	0.222	COBLL1
BRINP3	1.56E-14	-0.354441	0.247	0.181	3.27E-10	0.066	BRINP3
NLGN1	1.24E-47	-0.356246	0.957	0.781	2.60E-43	0.176	NLGN1
ZMYND8	3.00E-09	-0.356385	0.91	0.618	6.29E-05	0.292	ZMYND8
LOXL1	9.05E-105	-0.360434	0.263	0.135	1.90E-100	0.128	LOXL1
PPP6R2	2.53E-28	-0.36202	0.852	0.518	5.30E-24	0.334	PPP6R2
RUNX1	7.43E-18	-0.364132	0.157	0.109	1.56E-13	0.048	RUNX1
LOC100506403	7.43E-18	-0.364132	0.157	0.109	1.56E-13	0.048	LOC100506403
GRK5	9.23E-08	-0.365716	0.728	0.495	0.00193352	0.233	GRK5
RAD51B	7.01E-82	-0.366232	0.302	0.169	1.47E-77	0.133	RAD51B
FKBP5	1.66E-83	-0.366273	0.931	0.617	3.48E-79	0.314	FKBP5
DAB1	2.39E-16	-0.366585	0.523	0.363	5.01E-12	0.16	DAB1
UBE2H	1.23E-11	-0.36659	0.957	0.702	2.58E-07	0.255	UBE2H
ESRRB	3.64E-41	-0.367391	0.454	0.281	7.62E-37	0.173	ESRRB
MAP4K4	2.13E-08	-0.369478	0.863	0.544	0.000445587	0.319	MAP4K4
FYN	8.18E-51	-0.370439	0.423	0.253	1.71E-46	0.17	FYN
ABCA1	8.90E-35	-0.371579	0.6	0.378	1.86E-30	0.222	ABCA1
TMSB4X	1.17E-13	-0.371923	0.23	0.164	2.45E-09	0.066	TMSB4X
ACTN1	1.05E-109	-0.371946	0.648	0.37	2.21E-105	0.278	ACTN1
ZFHX3	7.76E-92	-0.372649	0.679	0.374	1.62E-87	0.305	ZFHX3
SRGAP1	1.60E-64	-0.373789	0.397	0.233	3.36E-60	0.164	SRGAP1
RBM25	1.77E-177	-0.374643	0.716	0.362	3.71E-173	0.354	RBM25
DPYD	1.80E-18	-0.375288	0.822	0.523	3.76E-14	0.299	DPYD
HIP1	1.49E-94	-0.377483	0.522	0.291	3.13E-90	0.231	HIP1
DGKD	3.05E-100	-0.377856	0.728	0.408	6.38E-96	0.32	DGKD
DENND5A	9.49E-54	-0.379493	0.741	0.426	1.99E-49	0.315	DENND5A
PRICKLE1	8.33E-46	-0.379892	0.598	0.37	1.74E-41	0.228	PRICKLE1
APBB2	2.44E-140	-0.380646	0.489	0.254	5.12E-136	0.235	APBB2
TACC1	9.17E-138	-0.382584	0.409	0.208	1.92E-133	0.201	TACC1
TNNI3K	5.97E-80	-0.382788	0.964	0.813	1.25E-75	0.151	TNNI3K
CADM2	1.65E-16	-0.383524	0.129	0.149	3.47E-12	-0.02	CADM2
CHST11	1.17E-36	-0.384775	0.469	0.299	2.45E-32	0.17	CHST11
CORIN	1.74E-12	-0.385118	0.654	0.55	3.64E-08	0.104	CORIN
CLEC2D	1.66E-29	-0.387399	0.325	0.215	3.47E-25	0.11	CLEC2D
FAM222B	1.01E-105	-0.389745	0.609	0.331	2.12E-101	0.278	FAM222B
FMNL2	7.01E-69	-0.392161	0.543	0.322	1.47E-64	0.221	FMNL2
TIMP1	1.27E-10	-0.392185	0.212	0.157	2.67E-06	0.055	TIMP1
CUX1	1.49E-93	-0.393377	0.989	0.831	3.12E-89	0.158	CUX1
ND3	1.55E-64	-0.395476	0.265	0.153	3.25E-60	0.112	ND3
FLNA	6.59E-198	-0.395959	0.573	0.278	1.38E-193	0.295	FLNA
MICAL3	1.17E-40	-0.398386	0.979	0.738	2.45E-36	0.241	MICAL3
PRKCA	4.24E-30	-0.39927	0.7	0.435	8.88E-26	0.265	PRKCA
GSN	1.47E-42	-0.401013	0.751	0.438	3.08E-38	0.313	GSN
VIM	9.26E-14	-0.403609	0.237	0.169	1.94E-09	0.068	VIM
COL4A2	4.07E-08	-0.403737	0.883	0.632	0.000853324	0.251	COL4A2
ABCA6	4.46E-13	-0.40513	0.141	0.101	9.35E-09	0.04	ABCA6
PTPRG	2.42E-208	-0.405872	0.99	0.878	5.08E-204	0.112	PTPRG
ELMO1	4.12E-07	-0.406266	0.142	0.109	0.00862243	0.033	ELMO1
RASSF3	1.06E-38	-0.408904	0.641	0.387	2.21E-34	0.254	RASSF3
PDLIM7	8.42E-73	-0.414785	0.221	0.122	1.76E-68	0.099	PDLIM7
GPC6	1.72E-55	-0.414858	0.255	0.154	3.59E-51	0.101	GPC6
RBPJ	3.79E-84	-0.415057	0.734	0.407	7.94E-80	0.327	RBPJ
COL6A2	1.97E-23	-0.416985	0.238	0.16	4.12E-19	0.078	COL6A2
RBM47	2.21E-06	-0.419772	0.086	0.094	0.0463184	-0.008	RBM47
HSPG2	2.80E-116	-0.422769	0.782	0.44	5.87E-112	0.342	HSPG2
PITPNC1	5.78E-22	-0.422819	0.218	0.151	1.21E-17	0.067	PITPNC1
DOCK1	2.02E-49	-0.423094	0.527	0.315	4.24E-45	0.212	DOCK1
GATAD2B	1.82E-27	-0.424626	0.849	0.518	3.81E-23	0.331	GATAD2B
GNB1	7.86E-72	-0.425481	0.699	0.398	1.65E-67	0.301	GNB1
MYH9	6.62E-11	-0.425954	0.87	0.579	1.39E-06	0.291	MYH9
COL4A1	2.24E-11	-0.428113	0.756	0.487	4.69E-07	0.269	COL4A1
MAML3	3.21E-37	-0.433453	0.519	0.324	6.72E-33	0.195	MAML3
HDAC9	1.87E-85	-0.434559	0.939	0.739	3.91E-81	0.2	HDAC9
RPL13	1.74E-83	-0.435334	0.455	0.254	3.63E-79	0.201	RPL13
TRIO	8.86E-51	-0.438379	0.964	0.736	1.86E-46	0.228	TRIO
MYO1D	3.40E-37	-0.43951	0.365	0.235	7.12E-33	0.13	MYO1D
CDH19	3.48E-07	-0.443242	0.182	0.14	0.00729734	0.042	CDH19
COL6A1	1.71E-45	-0.444764	0.34	0.208	3.58E-41	0.132	COL6A1
SSH2	1.82E-53	-0.446535	0.953	0.733	3.82E-49	0.22	SSH2
ZNF609	3.58E-07	-0.447828	0.866	0.559	0.00748841	0.307	ZNF609
FLNB	5.28E-47	-0.450291	0.655	0.4	1.11E-42	0.255	FLNB
GSE1	1.09E-31	-0.451207	0.744	0.452	2.28E-27	0.292	GSE1
CDIN1	9.56E-221	-0.452149	0.994	0.892	2.00E-216	0.102	CDIN1
SASH1	2.63E-83	-0.453726	0.478	0.268	5.51E-79	0.21	SASH1
LRRTM4	6.36E-10	-0.453792	0.128	0.139	1.33E-05	-0.011	LRRTM4
DOCK9	2.50E-33	-0.454607	0.343	0.219	5.23E-29	0.124	DOCK9
FRMD4A	6.60E-42	-0.454701	0.566	0.339	1.38E-37	0.227	FRMD4A
CCND3	3.70E-65	-0.4554	0.252	0.144	7.74E-61	0.108	CCND3
FBXL7	9.79E-135	-0.458307	0.964	0.799	2.05E-130	0.165	FBXL7
IGFBP7	5.30E-08	-0.459897	0.82	0.541	0.00110954	0.279	IGFBP7
MRTFA	1.76E-33	-0.465976	0.826	0.502	3.68E-29	0.324	MRTFA
ADGRB3	9.40E-13	-0.469928	0.099	0.114	1.97E-08	-0.015	ADGRB3
ABCA9	8.11E-09	-0.472065	0.08	0.091	0.00016976	-0.011	ABCA9
COL5A2	5.86E-09	-0.475001	0.091	0.102	0.000122687	-0.011	COL5A2
TRPS1	4.66E-18	-0.481923	0.449	0.297	9.77E-14	0.152	TRPS1
ARL15	3.38E-22	-0.482218	0.879	0.644	7.08E-18	0.235	ARL15
TSHZ2	7.51E-12	-0.482735	0.09	0.104	1.57E-07	-0.014	TSHZ2
TENT5A	1.40E-30	-0.483696	0.908	0.662	2.94E-26	0.246	TENT5A
SNHG25	2.16E-111	-0.486281	0.397	0.209	4.53E-107	0.188	SNHG25
MCTP2	3.73E-178	-0.505338	0.056	0.147	7.80E-174	-0.091	MCTP2
FHOD3	0	-0.508615	0.996	0.917	0	0.079	FHOD3
VCAN	5.94E-13	-0.519317	0.142	0.152	1.24E-08	-0.01	VCAN
ADAMTS6	8.47E-15	-0.52612	0.242	0.236	1.77E-10	0.006	ADAMTS6
STAB1	9.62E-28	-0.532831	0.05	0.076	2.01E-23	-0.026	STAB1
SERPINE1	3.87E-09	-0.54075	0.056	0.069	8.10E-05	-0.013	SERPINE1
UTRN	3.42E-77	-0.545869	0.895	0.686	7.16E-73	0.209	UTRN
BNC2	1.43E-20	-0.545891	0.103	0.125	2.98E-16	-0.022	BNC2
SEMA5A	2.47E-70	-0.546342	0.879	0.665	5.17E-66	0.214	SEMA5A
BICC1	2.60E-23	-0.54742	0.094	0.118	5.44E-19	-0.024	BICC1
MIR646HG	2.24E-34	-0.550311	0.418	0.417	4.69E-30	0.001	MIR646HG
LOC729296	2.24E-34	-0.550311	0.418	0.417	4.69E-30	0.001	LOC729296
PCDH7	1.63E-135	-0.550722	0.853	0.789	3.40E-131	0.064	PCDH7
FBN2	2.73E-31	-0.552755	0.734	0.581	5.71E-27	0.153	FBN2
CYTB	6.03E-24	-0.55874	0.409	0.268	1.26E-19	0.141	CYTB
FBN1	4.28E-15	-0.560781	0.156	0.165	8.97E-11	-0.009	FBN1
ND2	8.13E-10	-0.563549	0.279	0.202	1.70E-05	0.077	ND2
COL1A1	1.60E-14	-0.563995	0.111	0.127	3.35E-10	-0.016	COL1A1
ND1	2.57E-13	-0.57247	0.305	0.215	5.39E-09	0.09	ND1
B2M	2.87E-13	-0.573178	0.467	0.307	6.00E-09	0.16	B2M
AHNAK	1.97E-72	-0.578808	0.543	0.309	4.12E-68	0.234	AHNAK
AUTS2	3.98E-109	-0.583827	0.854	0.697	8.34E-105	0.157	AUTS2
SGIP1	2.43E-89	-0.585758	0.125	0.192	5.08E-85	-0.067	SGIP1
PDE1C	0	-0.592539	0.992	0.88	0	0.112	PDE1C
PLCB1	2.08E-15	-0.59447	0.157	0.167	4.36E-11	-0.01	PLCB1
LOC105372522	2.08E-15	-0.59447	0.157	0.167	4.36E-11	-0.01	LOC105372522
F13A1	1.27E-12	-0.616938	0.123	0.134	2.65E-08	-0.011	F13A1
RPLP1	1.43E-10	-0.618085	0.543	0.353	3.00E-06	0.19	RPLP1
DLC1	1.04E-180	-0.625772	0.93	0.762	2.18E-176	0.168	DLC1
EXT1	1.20E-14	-0.627607	0.752	0.534	2.51E-10	0.218	EXT1
MECOM	5.00E-42	-0.640919	0.107	0.143	1.05E-37	-0.036	MECOM
L3MBTL4	7.85E-80	-0.650387	0.179	0.234	1.64E-75	-0.055	L3MBTL4
FLNC	6.25E-137	-0.65789	0.614	0.328	1.31E-132	0.286	FLNC
LENG8	2.56E-120	-0.666717	0.471	0.246	5.36E-116	0.225	LENG8
MAML2	2.56E-17	-0.724054	0.302	0.279	5.36E-13	0.023	MAML2
COX1	6.26E-30	-0.75698	0.726	0.544	1.31E-25	0.182	COX1
EBF1	2.20E-57	-0.762921	0.113	0.158	4.60E-53	-0.045	EBF1
LDB2	6.03E-55	-0.764432	0.119	0.162	1.26E-50	-0.043	LDB2
COL1A2	2.84E-71	-0.775531	0.12	0.173	5.95E-67	-0.053	COL1A2
COL6A3	4.08E-51	-0.789863	0.146	0.184	8.55E-47	-0.038	COL6A3
CPNE5	3.28E-62	-0.813993	0.777	0.606	6.86E-58	0.171	CPNE5
COL3A1	2.33E-66	-0.816889	0.128	0.177	4.88E-62	-0.049	COL3A1
PLXDC2	1.20E-17	-0.827564	0.259	0.248	2.51E-13	0.011	PLXDC2
FN1	4.28E-07	-0.849755	0.299	0.261	0.00895869	0.038	FN1
PDE1A	3.72E-256	-1.01449	0.411	0.497	7.80E-252	-0.086	PDE1A
XIST	0	-1.35118	0.123	0.431	0	-0.308	XIST
